# Supplementary material for: Comparison of Rps loci toward isolates, singly and combined inocula, of Phytophthora sojae in soybean PI 407985, PI 408029, PI 408097, and PI424477
Source: Front Plant Sci. 2024 Jul 1;15:1394676. doi: 10.3389/fpls.2024.1394676 (PMC11246922; doi:10.3389/fpls.2024.1394676)
Supplement: Supplementary file 2 [file Table_1.xlsx]

## Sheet: Sheet1
Supplementary Table 1: Mendelian detected Rps loci in the PI 407985×Williams, PI 408097×Williams and PI 424477×Williams recombinant inbred line populations.
Population	Gen. (Year Assayed)	P. sojae isolate	Chr.	Flanking Markers
PI 407985×Williams	F8 (2017)	OH7/8	3	ss715585782
				ss715586561
	F8 (2017)	OH12168	3	ss715585782
				ss715586561
	F9 (2018)	OH12168*	3	ss715585782
				ss715586561
	F9 (2023)	OH12168*	3	ss715585782
				ss715586561
	F9 (2022)	PPR*+	3	ss715586561
				ss715586806
	F7 (2016)	OH25	18	ss715632339
				ss715632359
	F9 (2018)	OH25*	18	ss715632339
				ss715632359
	F9 (2023)	OH25*	18	ss715632339
				ss715632359
	F8 (2017)	OH-Windfall	18	BARCSOYSSR_18_1949a
	F9 (2019)	OH-Windfall	18	BARCSOYSSR_18_1949a
PI 408097xWilliams	F8 (2016)	OH0217	18	Sat_064
				ss7156323320
	F8 (2016)	OH-MIA*	18	Sat_064
				ss715632320
	F11 (2023)	OH-MIA	18	BARCSOYSSR_18_1949a
	F8 (2016)	OH-Windfall	18	BARCSOYSSR_18_1949a
	F9 (2027)	OH-Windfall	18	BARCSOYSSR_18_1949a
	F11 (2023)	OH-Windfall	18	BARCSOYSSR_18_1949a
PI 424477×Williams	F7 (2017)	OH7	3	ss715585412
				ss715586444
	F9 (2023)	PPR*+	3	ss715585412
				ss715586444
		OH25*	13	ss715614844
				ss715614907
	F7 (2017)	OH-MIA	13	ss715614844
				ss715614907
*Indicates where the final results from two replications of an isolate were combined into a single dataset.
+PPR is the combined isolates of PT2004 C2.S1 (pathotype 1a, 1b, 1c, 1d, 1k, 2, 3c, 4, 6, 7), P7074 (pathotype 1b, 1d, 2, 3a, 3b, 3c, 4, 5, 6, 7), and R26 (pathotype 1b, 1d, 2, 3a, 3b, 4, 5, 6, 7, 8).
a these Rps loci are located at the end of the chromosome.
