# Supplementary material for: Comparison of Rps loci toward isolates, singly and combined inocula, of Phytophthora sojae in soybean PI 407985, PI 408029, PI 408097, and PI424477
Source: Front Plant Sci. 2024 Jul 1;15:1394676. doi: 10.3389/fpls.2024.1394676 (PMC11246922; doi:10.3389/fpls.2024.1394676)
Supplement: Supplementary file 3 [file Table_2.xlsx]

## Sheet: LRR R-Gene Models  
	Supplementary Table 2. Gene models with annotations of leucine rich repeat and/or defense related on chromosomes 3, 13 and 18 associated with Phytophthora sojae resistance in four populations.
	The bracketed area for each of the four populations marks the beginning and end of the region for that population.
Wm82.a2 Gene Model IDs Chr. 3	Start, bp	End, bp				Wm82.a2 Gene Model IDs Chr. 13	Start, bp	End, bp				Wm82.a2 Gene Model IDs Chr. 18	Start, bp	End, bp
Glyma.03g020700	2108568	2110525				Glyma.13g176900	29096660	29102279				Glyma.18g280200	56100685	56107771
Glyma.03g023700	2506722	2510468				Glyma.13g181400	29466548	29471275				Glyma.18g280300	56110850	56121368
Glyma.03g026800	2935639	2938424				Glyma.13g184200	29789364	29800001				Glyma.18g280400	56122911	56126419
Glyma.03g027200	2996616	2999968				Glyma.13g184800	29858000	29863047				Glyma.18g281500	56234929	56241066
Glyma.03g032300	3690272	3692978				Glyma.13g184900	29873181	29877088				Glyma.18g281600	56245668	56252626
Glyma.03g034200	3989072	3993561				Glyma.13g187900	30174410	30180072				Glyma.18g281700	56264735	56272703
Glyma.03g034400	4026212	4030630				Glyma.13g188300	30207091	30212726				Glyma.18g282100	56297226	56300254
Glyma.03g034500	4039194	4057458				Glyma.13g189000	30251712	30254986				Glyma.18g282600	56353572	56355551
Glyma.03g034800	4122756	4127065				Glyma.13g190300	30388583	30392233				Glyma.18g282800	56377928	56395985
Glyma.03g034900	4199154	4208647				Glyma.13g190400	30402029	30409606				Glyma.18g283200	56406350	56408927
Glyma.03g035300	4274744	4278897				Glyma.13g190800	30423894	30430435				Glyma.18g284100	56477698	56481601
Glyma.03g037000	4515956	4520577				Glyma.13g192100	30530165	30536199				Glyma.18g287000	56706847	56710004
Glyma.03g037100	4541759	4546288				Glyma.13g193300	30662869	30665830				Glyma.18g287100	56710302	56713686
Glyma.03g037300	4566741	4573890				Glyma.13g194100	30726074	30730604				Glyma.18g294400	57209293	57217181
Glyma.03g037400	4593854	4598176				Glyma.13g194500	30763823	30769223				Glyma.18g294800	57227327	57231469
Glyma.03g038800	4790555	4795288				Glyma.13g194600	30777645	30787581				Glyma.18g301000	57890959	57891781
Glyma.03g039000	4816969	4832517				Glyma.13g194700	30793151	30800421				Glyma.18g301700	57945537	57947130
Glyma.03g039100	4828493	4831711				Glyma.13g194800	30806038	30808277
Glyma.03g039200	4852112	4856672				Glyma.13g194900	30832071	30838537
Glyma.03g039300	4890564	4894600				Glyma.13g195100	30850314	30856196
Glyma.03g039500	4913380	4917059				Glyma.13g195600	30914739	30918690
Glyma.03g043000	5442063	5445923				Glyma.13g204300	31832093	31833193
Glyma.03g043200	5457034	5460630				Glyma.13g206300	32007413	32010476
Glyma.03g043500	5503203	5511390				Glyma.13g211600	32521796	32528269
Glyma.03g043600	5517406	5521091				Glyma.13g212600	32619691	32623400
Glyma.03g043900	5534982	5539691				Glyma.13g224500	33725180	33735368
Glyma.03g044000	5569654	5573380				Glyma.13g227700	33997499	33999760
Glyma.03g044300	5621064	5622425				Glyma.13g236700	34703014	34709380
Glyma.03g044400	5651966	5652950
Glyma.03g044500	5664502	5665511
Glyma.03g044900	5701625	5702537
Glyma.03g045000	5717526	5721133
Glyma.03g045300	5736880	5746061
Glyma.03g045600	5808271	5808837
Glyma.03g045700	5815273	5822250
Glyma.03g045800	5840409	5840876
Glyma.03g046000	5848597	5849782
Glyma.03g046500	5937077	5940658
Glyma.03g046900	5970765	5972546
Glyma.03g047000	5976506	5982926
Glyma.03g047100	5986288	5990191
